# Supplementary material for: Study of factors influencing preoperative detection of alveolar antral artery by CBCT in sinus floor elevation
Source: Sci Rep. 2020 Jul 2;10:10820. doi: 10.1038/s41598-020-67644-9 (PMC7331631; doi:10.1038/s41598-020-67644-9)
Supplement: Supplementary file 1 — Supplementary information [file 41598_2020_67644_MOESM1_ESM.xls]

## Sheet: Hoja1
dectart	SEXO	ladopac	tipart	grosart	tipdent	tipocres	edad	crestsue	anchbasa	anchcor	anchotre	sagsen	calibart	volumsen	crestart	suelart
0	0	izquierdo	NA	NA	2	2	57	0.52	0.86	0.26	0.23	1.04	NA	NA	NA	NA
0	0	derecho	NA	NA	2	3	57	0.35	1.16	0.94	0.25	1.71	NA	NA	NA	NA
0	1	izquierdo	NA	NA	1	3	50	1.04	1.16	0.89	0.16	1.12	NA	NA	NA	NA
0	1	derecho	NA	NA	1	NA	50	NA	NA	NA	NA	NA	NA	NA	NA	NA
0	1	izquierdo	NA	NA	1	3	56	1.46	0.98	0.87	0.19	1.69	NA	NA	NA	NA
0	1	derecho	NA	NA	1	3	56	0.94	1.1	0.59	0.18	1.43	NA	NA	NA	NA
0	1	izquierdo	NA	NA	1	NA	81	NA	NA	NA	NA	NA	NA	NA	NA	NA
0	1	derecho	NA	NA	0	2	40	1.16	0.98	0.49	0.12	2.13	NA	NA	NA	NA
0	1	izquierdo	NA	NA	1	NA	40	NA	NA	NA	NA	NA	NA	NA	NA	NA
0	1	izquierdo	NA	NA	0	1	50	1.22	1.05	0.84	0.23	1.31	NA	NA	NA	NA
0	1	izquierdo	NA	NA	1	3	66	1.02	0.85	0.64	0.23	1.29	NA	NA	NA	NA
0	1	derecho	NA	NA	1	3	30	0.59	1.17	1.1	0.36	2.16	NA	NA	NA	NA
0	1	izquierdo	NA	NA	1	3	30	0.57	1.21	0.97	0.29	1.79	NA	NA	NA	NA
0	0	derecho	NA	NA	0	1	49	1.11	1.04	0.57	0.29	1.12	NA	NA	NA	NA
0	0	izquierdo	NA	NA	1	NA	49	NA	NA	NA	NA	NA	NA	NA	NA	NA
0	1	derecho	NA	NA	NA	3	64	0.4	1.14	0.79	0.21	1.81	NA	NA	NA	NA
0	1	izquierdo	NA	NA	1	NA	64	NA	NA	NA	NA	NA	NA	NA	NA	NA
0	1	derecho	NA	NA	1	4	56	0.43	1.07	0.66	0.11	1.87	NA	NA	NA	NA
0	1	izquierdo	NA	NA	1	4	80	0.14	0.4	0.28	0.05	0.78	NA	NA	NA	NA
0	0	derecho	NA	NA	NA	3	43	0.59	0.89	0.53	0.17	1.33	NA	NA	NA	NA
0	1	derecho	NA	NA	1	NA	52	NA	NA	NA	NA	NA	NA	NA	NA	NA
0	1	izquierdo	NA	NA	NA	3	52	0.86	1.01	0.49	0.12	0.75	NA	NA	NA	NA
0	0	izquierdo	NA	NA	1	NA	59	NA	NA	NA	NA	NA	NA	NA	NA	NA
0	0	derecho	NA	NA	0	1	59	1.02	1.38	0.71	0.21	1.48	NA	NA	NA	NA
0	0	derecho	NA	NA	1	NA	70	NA	NA	NA	NA	NA	NA	NA	NA	NA
0	0	derecho	NA	NA	1	2	47	0.53	0.74	0.71	0.15	0.7	NA	NA	NA	NA
0	0	izquierdo	NA	NA	1	NA	47	NA	NA	NA	NA	NA	NA	NA	NA	NA
0	1	derecho	NA	NA	1	NA	45	NA	NA	NA	NA	NA	NA	NA	NA	NA
0	0	izquierdo	NA	NA	2	3	47	0.33	0.83	0.75	0.19	1.16	NA	NA	NA	NA
0	1	derecho	NA	NA	1	NA	62	NA	NA	NA	NA	NA	NA	NA	NA	NA
0	1	izquierdo	NA	NA	NA	NA	30	NA	NA	NA	NA	NA	NA	NA	NA	NA
0	1	derecho	NA	NA	NA	1	53	0.48	0.93	0.67	0.24	1.41	NA	NA	NA	NA
0	1	izquierdo	NA	NA	NA	NA	53	NA	NA	NA	NA	NA	NA	NA	NA	NA
0	1	derecho	NA	NA	1	3	48	0.65	0.91	0.62	0.7	1.07	NA	NA	NA	NA
0	1	izquierdo	NA	NA	NA	NA	48	NA	NA	NA	NA	NA	NA	NA	NA	NA
0	1	derecho	NA	NA	1	3	77	0.88	1.17	0.63	0.24	1.1	NA	NA	NA	NA
0	1	izquierdo	NA	NA	1	1	77	0.41	0.94	0.6	0.1	1.88	NA	NA	NA	NA
0	1	izquierdo	NA	NA	2	2	82	0.42	0.67	0.27	0.16	1.37	NA	NA	NA	NA
0	1	derecho	NA	NA	2	2	82	0.44	0.75	0.28	0.15	1.83	NA	NA	NA	NA
0	0	izquierdo	NA	NA	1	NA	63	NA	NA	NA	NA	NA	NA	NA	NA	NA
0	1	izquierdo	NA	NA	NA	4	40	0.2	0.61	0.42	0.13	1.21	NA	NA	NA	NA
0	0	derecho	NA	NA	1	NA	52	NA	NA	NA	NA	NA	NA	NA	NA	NA
0	0	derecho	NA	NA	1	4	50	0.31	0.7	0.5	0.18	1.25	NA	NA	NA	NA
0	0	izquierdo	NA	NA	1	NA	50	NA	NA	NA	NA	NA	NA	NA	NA	NA
0	0	derecho	NA	NA	1	4	54	0.3	1.3	1.05	0.14	1.85	NA	NA	NA	NA
0	0	izquierdo	NA	NA	1	4	54	0.33	1.36	0.89	0.2	1.97	NA	NA	NA	NA
0	1	izquierdo	NA	NA	1	NA	38	NA	NA	NA	NA	NA	NA	NA	NA	NA
0	1	derecho	NA	NA	1	NA	44	NA	NA	NA	NA	NA	NA	NA	NA	NA
0	1	izquierdo	NA	NA	1	3	44	0.51	1.17	1.02	0.17	1.38	NA	NA	NA	NA
0	1	derecho	NA	NA	1	1	51	0.84	1.13	0.52	0.18	1.37	NA	NA	NA	NA
0	1	izquierdo	NA	NA	1	NA	51	1.16	1.05	0.68	0.17	1.7	NA	NA	NA	NA
0	1	derecho	NA	NA	1	4	70	0.73	0.97	0.81	0.14	2.32	NA	NA	NA	NA
0	1	izquierdo	NA	NA	1	4	70	0.37	1.13	1.13	0.017	2.22	NA	NA	NA	NA
0	1	derecho	NA	NA	1	4	46	0.15	0.85	0.85	0.15	1.34	NA	NA	NA	NA
0	1	izquierdo	NA	NA	1	NA	46	NA	NA	NA	NA	NA	NA	NA	NA	NA
0	1	izquierdo	NA	NA	1	2	62	0.4	0.9	0.35	0.16	1.46	NA	NA	NA	NA
0	1	derecho	NA	NA	1	4	62	0.12	0.54	0.54	0.11	0.99	NA	NA	NA	NA
0	1	derecho	NA	NA	NA	NA	44	NA	NA	NA	NA	NA	NA	NA	NA	NA
0	1	derecho	NA	NA	NA	NA	31	NA	NA	NA	NA	NA	NA	NA	NA	NA
0	0	izquierdo	NA	NA	0	NA	61	NA	NA	NA	NA	NA	NA	NA	NA	NA
0	1	derecho	NA	NA	1	NA	46	NA	NA	NA	NA	NA	NA	NA	NA	NA
0	0	derecho	NA	NA	1	3	65	1.17	1.48	1.13	0.16	1.11	NA	NA	NA	NA
0	0	izquierdo	NA	NA	1	3	65	0.96	1.15	0.92	0.07	2.31	NA	NA	NA	NA
0	1	derecho	NA	NA	1	NA	34	NA	NA	NA	NA	NA	NA	NA	NA	NA
0	1	izquierdo	NA	NA	0	1	34	0.93	0.77	0.56	0.16	1.03	NA	NA	NA	NA
0	0	izquierdo	NA	NA	1	NA	67	NA	NA	NA	NA	NA	NA	NA	NA	NA
0	0	izquierdo	NA	NA	NA	NA	55	NA	NA	NA	NA	NA	NA	NA	NA	NA
0	0	izquierdo	NA	NA	1	3	67	0.5	1.14	0.98	0.15	1.91	NA	NA	NA	NA
0	0	derecho	NA	NA	1	3	67	0.59	1	1	0.14	1.22	NA	NA	NA	NA
0	0	izquierdo	NA	NA	1	4	56	0.1	0.6	0.6	0.13	1.46	NA	NA	NA	NA
0	0	derecho	NA	NA	1	NA	56	NA	NA	NA	NA	NA	NA	NA	NA	NA
0	0	derecho	NA	NA	1	NA	65	NA	NA	NA	NA	NA	NA	NA	NA	NA
0	1	izquierdo	NA	NA	1	1	79	0.8	1.27	0.88	0.3	2.15	NA	NA	NA	NA
0	0	derecho	NA	NA	NA	NA	36	NA	NA	NA	NA	NA	NA	NA	NA	NA
0	0	izquierdo	NA	NA	0	2	36	0.31	0.58	0.22	0.18	1.34	NA	NA	NA	NA
0	1	derecho	NA	NA	NA	4	77	0.39	1.11	0.81	0.17	2	NA	NA	NA	NA
0	1	izquierdo	NA	NA	NA	3	77	0.84	1.16	0.83	0.16	1.29	NA	NA	NA	NA
0	1	izquierdo	NA	NA	1	3	59	0.6	1.15	0.89	0.76	1.52	NA	NA	NA	NA
0	1	derecho	NA	NA	1	NA	59	NA	NA	NA	NA	NA	NA	NA	NA	NA
0	1	derecho	NA	NA	1	NA	60	NA	NA	NA	NA	NA	NA	NA	NA	NA
0	1	izquierdo	NA	NA	NA	4	63	0.32	0.58	0.32	0.18	1.32	NA	NA	NA	NA
0	1	derecho	NA	NA	NA	3	63	0.44	1.07	0.84	0.1	1.5	NA	NA	NA	NA
0	1	derecho	NA	NA	2	3	52	0.99	1.04	0.79	0.26	1.06	NA	NA	NA	NA
0	1	derecho	NA	NA	2	2	82	0.44	0.58	0.25	0.2	1.36	NA	NA	NA	NA
0	0	izquierdo	NA	NA	NA	3	33	1.13	0.92	0.63	0.21	1.57	NA	NA	NA	NA
0	0	derecho	NA	NA	1	NA	33	NA	NA	NA	NA	NA	NA	NA	NA	NA
0	1	derecho	NA	NA	0	1	49	1.16	1.03	0.84	0.17	0.52	NA	NA	NA	NA
0	1	izquierdo	NA	NA	0	4	49	0.34	1.14	0.68	0.2	1.33	NA	NA	NA	NA
0	1	derecho	NA	NA	1	NA	73	NA	NA	NA	NA	NA	NA	NA	NA	NA
0	0	derecho	NA	NA	1	NA	67	NA	NA	NA	NA	NA	NA	NA	NA	NA
0	1	derecho	NA	NA	1	NA	48	NA	NA	NA	NA	NA	NA	NA	NA	NA
0	0	izquierdo	NA	NA	0	4	41	0.36	1.15	0.72	0.21	1.37	NA	NA	NA	NA
0	1	izquierdo	NA	NA	NA	4	45	0.26	0.69	0.6	0.12	1.43	NA	NA	NA	NA
0	1	derecho	NA	NA	1	NA	45	NA	NA	NA	NA	NA	NA	NA	NA	NA
0	0	derecho	NA	NA	2	1	72	1.01	0.95	0.63	0.22	1.2	NA	NA	NA	NA
0	0	izquierdo	NA	NA	2	1	72	0.95	1.01	0.54	0.17	1.36	NA	NA	NA	NA
0	1	derecho	NA	NA	1	NA	37	NA	NA	NA	NA	NA	NA	NA	NA	NA
0	1	izquierdo	NA	NA	NA	1	37	0.89	1.4	0.76	0.27	2.01	NA	NA	NA	NA
0	0	derecho	NA	NA	1	4	56	0.23	1.46	1.1	0.25	1.96	NA	NA	NA	NA
0	1	derecho	NA	NA	1	NA	58	NA	NA	NA	NA	NA	NA	NA	NA	NA
0	1	derecho	NA	NA	1	0	56	1.37	0.93	0.76	0.21	1.54	NA	NA	NA	NA
0	1	izquierdo	NA	NA	1	0	56	1.36	1.19	0.85	0.25	1.6	NA	NA	NA	NA
0	1	izquierdo	NA	NA	1	NA	46	NA	NA	NA	NA	NA	NA	NA	NA	NA
0	1	derecho	NA	NA	NA	NA	62	NA	NA	NA	NA	NA	NA	NA	NA	NA
0	0	derecho	NA	NA	1	NA	53	NA	NA	NA	NA	NA	NA	NA	NA	NA
0	1	izquierdo	NA	NA	1	4	64	0.32	0.81	0.55	0.21	1.86	NA	NA	NA	NA
0	1	izquierdo	NA	NA	1	NA	73	NA	NA	NA	NA	NA	NA	NA	NA	NA
0	1	izquierdo	NA	NA	1	NA	53	NA	NA	NA	NA	NA	NA	NA	NA	NA
0	0	derecho	NA	NA	1	NA	65	NA	NA	NA	NA	NA	NA	NA	NA	NA
0	1	izquierdo	NA	NA	1	NA	39	NA	NA	NA	NA	NA	NA	NA	NA	NA
0	1	derecho	NA	NA	0	4	39	0.26	1.01	0.94	0.12	2.99	NA	NA	NA	NA
0	0	derecho	NA	NA	1	NA	66	NA	NA	NA	NA	NA	NA	NA	NA	NA
0	1	derecho	NA	NA	1	1	62	0.63	1.08	0.5	0.11	1.78	NA	NA	NA	NA
0	1	izquierdo	NA	NA	1	3	62	0.81	1.01	0.67	0.08	1.83	NA	NA	NA	NA
0	1	derecho	NA	NA	NA	NA	63	NA	NA	NA	NA	NA	NA	NA	NA	NA
0	0	izquierdo	NA	NA	1	NA	64	NA	NA	NA	NA	NA	NA	NA	NA	NA
0	1	izquierdo	NA	NA	1	1	57	0.66	0.92	0.41	0.17	1.67	NA	NA	NA	NA
0	1	derecho	NA	NA	1	1	57	0.49	0.62	0.27	0.12	1.31	NA	NA	NA	NA
0	0	derecho	NA	NA	2	2	60	1	0.83	0.32	0.21	0.96	NA	NA	NA	NA
0	0	izquierdo	NA	NA	2	4	60	0.18	0.78	0.69	0.13	1.37	NA	NA	NA	NA
0	1	izquierdo	NA	NA	1	3	90	0.53	1.03	0.7	NA	1.24	NA	NA	NA	NA
0	1	derecho	NA	NA	1	2	90	0.6	0.74	0.3	0.11	1.03	NA	NA	NA	NA
0	1	derecho	NA	NA	NA	1	62	0.92	0.84	0.66	0.98	0.95	NA	NA	NA	NA
0	1	izquierdo	NA	NA	NA	2	62	0.4	0.82	0.64	1.13	1.48	NA	NA	NA	NA
0	1	derecho	NA	NA	1	NA	37	NA	NA	NA	NA	NA	NA	NA	NA	NA
0	1	izquierdo	NA	NA	1	2	37	1.09	1.14	0.3	0.16	1.93	NA	NA	NA	NA
0	1	derecho	NA	NA	2	2	71	0.59	0.67	0.2	0.05	0.71	NA	NA	NA	NA
0	1	derecho	NA	NA	1	NA	55	NA	NA	NA	NA	NA	NA	NA	NA	NA
0	0	derecho	NA	NA	1	3	NA	0.5	1.23	1.16	0.16	1.34	NA	NA	NA	NA
0	0	izquierdo	NA	NA	1	3	NA	0.74	1.16	0.81	0.36	1.64	NA	NA	NA	NA
0	1	derecho	NA	NA	1	3	32	0.51	0.8	0.41	0.14	1.08	NA	NA	NA	NA
0	1	izquierdo	NA	NA	1	3	32	0.63	1.07	0.99	0.16	1.4	NA	NA	NA	NA
0	0	izquierdo	NA	NA	1	NA	57	NA	NA	NA	NA	NA	NA	NA	NA	NA
0	1	izquierdo	NA	NA	2	3	57	0.41	1.03	0.64	0.07	1.47	NA	NA	NA	NA
0	1	izquierdo	NA	NA	1	1	71	0.97	1.16	0.45	0.18	1.84	NA	NA	NA	NA
0	1	derecho	NA	NA	1	NA	60	NA	NA	NA	NA	NA	NA	NA	NA	NA
0	1	derecho	NA	NA	1	NA	67	NA	NA	NA	NA	NA	NA	NA	NA	NA
0	0	derecho	NA	NA	1	3	41	0.55	0.89	0.52	0.16	0.94	NA	NA	NA	NA
0	0	izquierdo	NA	NA	1	4	41	0.07	0.62	0.56	0.13	1.39	NA	NA	NA	NA
0	1	derecho	NA	NA	1	NA	32	NA	NA	NA	NA	NA	NA	NA	NA	NA
0	1	derecho	NA	NA	1	3	76	0.54	0.62	0.34	0.1	1.33	NA	NA	NA	NA
0	0	derecho	NA	NA	1	NA	37	NA	NA	NA	NA	NA	NA	NA	NA	NA
0	0	derecho	NA	NA	1	3	69	1.06	1.45	1.11	0.2	1.63	NA	NA	NA	NA
0	1	derecho	NA	NA	1	1	44	0	1.08	0.53	0.15	1.44	NA	NA	NA	NA
0	1	izquierdo	NA	NA	NA	4	44	0.37	1.08	0.66	0.18	1.48	NA	NA	NA	NA
0	0	derecho	NA	NA	1	NA	52	NA	NA	NA	NA	NA	NA	NA	NA	NA
0	0	izquierdo	NA	NA	1	NA	65	NA	NA	NA	NA	NA	NA	NA	NA	NA
0	1	derecho	NA	NA	1	NA	67	NA	NA	NA	NA	NA	NA	NA	NA	NA
0	1	derecho	NA	NA	2	NA	87	NA	NA	NA	NA	NA	NA	NA	NA	NA
0	0	derecho	NA	NA	1	NA	49	NA	NA	NA	NA	NA	NA	NA	NA	NA
0	0	derecho	NA	NA	1	2	51	0.62	0.72	0.26	0.1	NA	NA	NA	NA	NA
0	0	izquierdo	NA	NA	1	3	48	0.64	1.09	0.77	0.15	NA	NA	NA	NA	NA
0	0	derecho	NA	NA	NA	NA	48	NA	NA	NA	NA	NA	NA	NA	NA	NA
0	0	derecho	NA	NA	0	1	65	1.54	1.08	0.71	0.29	1.61	NA	NA	NA	NA
0	1	derecho	NA	NA	NA	2	66	1.03	1.35	0.24	0.15	1.56	NA	NA	NA	NA
0	0	derecho	NA	NA	NA	NA	55	NA	NA	NA	NA	NA	NA	NA	NA	NA
0	0	derecho	NA	NA	2	3	62	0.61	0.88	0.6	0.26	NA	NA	NA	NA	NA
0	0	derecho	NA	NA	0	1	72	0.64	1.17	0.91	0.22	1.56	NA	NA	NA	NA
0	0	derecho	NA	NA	1	NA	61	NA	NA	NA	NA	NA	NA	NA	NA	NA
0	1	derecho	NA	NA	1	3	55	0.39	0.61	0.53	0.04	1.1	NA	NA	NA	NA
0	1	izquierdo	NA	NA	1	NA	72	NA	NA	NA	NA	NA	NA	NA	NA	NA
0	1	izquierdo	NA	NA	1	1	48	0.71	0.85	0.53	0.12	1.49	NA	NA	NA	NA
0	1	derecho	NA	NA	NA	NA	48	NA	NA	NA	NA	NA	NA	NA	NA	NA
0	1	izquierdo	NA	NA	NA	NA	57	NA	NA	NA	NA	NA	NA	NA	NA	NA
0	1	derecho	NA	NA	0	3	57	0.52	1.23	0.81	0.31	1.29	NA	NA	NA	NA
0	1	derecho	NA	NA	1	NA	43	NA	NA	NA	NA	NA	NA	NA	NA	NA
0	0	izquierdo	NA	NA	1	1	64	1.2	1.63	1.33	0.36	1.93	NA	NA	NA	NA
0	1	izquierdo	NA	NA	1	4	66	0.28	0.66	0.48	0.14	1.28	NA	NA	NA	NA
0	1	izquierdo	NA	NA	1	NA	60	NA	NA	NA	NA	NA	NA	NA	NA	NA
0	0	izquierdo	NA	NA	1	1	67	0.77	1.71	0.66	0.21	NA	NA	NA	NA	NA
0	1	izquierdo	NA	NA	0	0	48	1.14	1.28	0.97	0.24	1.72	NA	NA	NA	NA
0	1	derecho	NA	NA	0	2	48	0.62	0.67	0.43	0.13	1.15	NA	NA	NA	NA
0	1	izquierdo	NA	NA	0	NA	56	NA	NA	NA	0.23	NA	NA	NA	NA	NA
0	1	derecho	NA	NA	0	3	56	1.12	1.09	0.8	0.15	1.37	NA	NA	NA	NA
0	0	derecho	NA	NA	2	1	65	0.98	1.1	0.7	0.12	1.22	NA	NA	NA	NA
0	1	izquierdo	NA	NA	1	NA	53	NA	NA	NA	NA	NA	NA	NA	NA	NA
0	0	izquierdo	NA	NA	0	1	52	0.78	1.03	0.67	0.05	1.05	NA	NA	NA	NA
0	0	derecho	NA	NA	0	3	52	0.78	0.98	0.87	0.14	1.28	NA	NA	NA	NA
0	0	derecho	NA	NA	1	4	61	0.08	0.82	0.67	0.07	1.3	NA	NA	NA	NA
0	0	derecho	NA	NA	0	1	59	0.72	1.25	0.6	0.15	1.3	NA	NA	NA	NA
0	0	izquierdo	NA	NA	0	1	59	0.84	1.4	0.63	0.14	1.34	NA	NA	NA	NA
0	0	izquierdo	NA	NA	1	4	42	0.27	0.89	0.67	0.17	1.75	NA	NA	NA	NA
0	0	derecho	NA	NA	1	2	47	1.57	1.04	0.23	0.13	1.78	NA	NA	NA	NA
0	1	izquierdo	NA	NA	0	0	52	0.84	0.73	0.44	0.1	0.59	NA	NA	NA	NA
0	1	izquierdo	NA	NA	0	1	39	0.59	1.32	0.65	0.15	1.95	NA	NA	NA	NA
0	1	derecho	NA	NA	1	NA	39	NA	NA	NA	NA	NA	NA	NA	NA	NA
0	1	izquierdo	NA	NA	1	NA	59	NA	NA	NA	NA	NA	NA	NA	NA	NA
0	1	izquierdo	NA	NA	1	4	35	0.27	1.13	0.87	0.19	1.15	NA	NA	NA	NA
0	1	derecho	NA	NA	1	NA	53	NA	NA	NA	NA	NA	NA	NA	NA	NA
0	0	izquierdo	NA	NA	1	4	61	0.62	0.82	0.45	0.27	1.57	NA	NA	NA	NA
0	0	izquierdo	NA	NA	1	NA	49	NA	NA	NA	NA	NA	NA	NA	NA	NA
0	1	izquierdo	NA	NA	1	4	57	0.53	0.75	0.33	0.08	1.12	NA	NA	NA	NA
0	1	izquierdo	NA	NA	1	NA	57	NA	NA	NA	NA	NA	NA	NA	NA	NA
0	0	derecho	NA	NA	1	4	42	0.46	0.69	0.34	0.18	1.25	NA	NA	NA	NA
0	0	izquierdo	NA	NA	0	4	42	0.39	0.64	0.27	0.09	1.08	NA	NA	NA	NA
0	1	derecho	NA	NA	1	NA	51	NA	NA	NA	NA	NA	NA	NA	NA	NA
0	0	derecho	NA	NA	1	NA	43	NA	NA	NA	NA	NA	NA	NA	NA	NA
0	1	izquierdo	NA	NA	0	1	56	1.76	0.78	0.58	0.08	NA	NA	NA	NA	NA
0	1	izquierdo	NA	NA	0	1	57	0.97	1.17	0.93	0.11	1.51	NA	NA	NA	NA
0	1	derecho	NA	NA	0	1	57	0.92	0.9	0.71	0.16	0.96	NA	NA	NA	NA
0	0	derecho	NA	NA	1	NA	53	NA	NA	NA	NA	NA	NA	NA	NA	NA
0	0	derecho	NA	NA	1	NA	45	NA	NA	NA	NA	NA	NA	NA	NA	NA
0	1	izquierdo	NA	NA	1	NA	74	NA	NA	NA	NA	NA	NA	NA	NA	NA
0	1	derecho	NA	NA	NA	NA	49	NA	NA	NA	NA	NA	NA	NA	NA	NA
0	1	derecho	NA	NA	1	2	52	0.95	0.69	0.35	0.11	1.07	NA	NA	NA	NA
0	0	derecho	NA	NA	1	NA	33	NA	NA	NA	NA	NA	NA	NA	NA	NA
0	1	izquierdo	NA	NA	1	1	64	1.36	1.28	0.97	0.18	1.44	NA	NA	NA	NA
0	1	derecho	NA	NA	1	4	82	0.16	0.6	0.47	0.15	1.18	NA	NA	NA	NA
0	1	izquierdo	NA	NA	1	4	53	0.06	0.78	0.7	0.12	1.6	NA	NA	NA	NA
0	0	izquierdo	NA	NA	NA	1	49	0.9	0.98	0.54	0.17	0.72	NA	NA	NA	NA
0	0	derecho	NA	NA	1	NA	49	NA	NA	NA	NA	NA	NA	NA	NA	NA
0	0	derecho	NA	NA	0	1	55	0.96	1.47	0.8	0.19	1.02	NA	NA	NA	NA
0	0	izquierdo	NA	NA	1	NA	55	NA	NA	NA	NA	NA	NA	NA	NA	NA
0	1	izquierdo	NA	NA	1	1	55	1.23	1.26	0.61	0.44	1.4	NA	NA	NA	NA
0	1	derecho	NA	NA	0	2	42	0.65	0.53	0.44	0.16	NA	NA	NA	NA	NA
0	1	derecho	NA	NA	0	0	64	0.83	0.62	0.31	0.14	0.82	NA	NA	NA	NA
0	1	izquierdo	NA	NA	1	NA	18	NA	NA	NA	NA	NA	NA	NA	NA	NA
0	0	izquierdo	NA	NA	0	4	58	0.39	1.42	0.89	0.26	1.55	NA	NA	NA	NA
0	0	izquierdo	NA	NA	NA	1	64	1.12	0.92	0.47	0.21	0.97	NA	NA	NA	NA
0	0	derecho	NA	NA	1	NA	64	NA	NA	NA	NA	NA	NA	NA	NA	NA
0	1	izquierdo	NA	NA	NA	NA	36	NA	NA	NA	NA	NA	NA	NA	NA	NA
0	0	derecho	NA	NA	1	NA	73	NA	NA	NA	NA	NA	NA	NA	NA	NA
0	0	izquierdo	NA	NA	1	0	73	1.04	1.28	0.91	0.2	2.46	NA	NA	NA	NA
0	1	derecho	NA	NA	1	1	47	1.86	0.96	0.51	0.16	1.19	NA	NA	NA	NA
0	1	izquierdo	NA	NA	1	4	73	0.39	0.74	0.48	0.15	1.03	NA	NA	NA	NA
0	1	derecho	NA	NA	1	1	73	0.78	0.79	0.46	0.09	1.2	NA	NA	NA	NA
1	0	derecho	INTRASINUSAL	1	1	0	74	0.76	0.85	0.66	0.16	1.5	1.2	0.6	1.25	0.53
1	0	izquierdo	INTRASINUSAL	1	1	3	74	0.41	1.11	0.58	0.18	1.42	0.6	0.86	1.41	0.98
1	1	derecho	INTRAOSEA	1	1	4	39	0.24	0.94	0.47	0.11	1.39	1	0.611	0.96	0.72
1	1	izquierdo	INTRASINUSAL	0	0	1	39	0.83	1.2	0.94	0.31	1.2	0.74	0.392	1.22	0.39
1	1	derecho	INTRASINUSAL	1	1	1	81	0.53	1.18	1.35	0.21	1.43	1.2	0.477	1.2	0.67
1	0	derecho	INTRASINUSAL	1	1	3	78	0.53	0.99	0.42	0.8	1.6	1	1.19	1.5	0.97
1	0	izquierdo	INTRAOSEA	1	1	2	78	0.51	1.01	0.8	0.17	0.4	1.3	1.237	1.42	0.91
1	0	derecho	INTRASINUSAL	1	1	2	61	0.46	0.87	0.3	0.16	1.48	0.12	1.102	1.57	1.06
1	0	izquierdo	INTRAOSEA	1	1	4	61	0.42	1.19	0.73	0.29	1.41	1.3	1.192	1.41	1.06
1	1	derecho	INTRASINUSAL	1	0	1	50	0.69	0.81	0.69	0.15	0.9	1.4	0.31	1.1	0.41
1	1	derecho	EXTRASINUSAL	1	1	1	66	1.05	0.96	0.65	0.15	0.82	1.1	0.566	1.94	0.89
1	1	derecho	INTRAOSEA	1	2	2	54	0.34	1.1	0.64	0.39	0.98	1.6	0.506	1.05	0.71
1	1	izquierdo	INTRAOSEA	1	2	1	54	0.95	1.56	0.96	0.54	1.15	1.3	0.492	1.58	0.63
1	0	derecho	INTRAOSEA	1	2	2	57	0.66	0.89	0.34	0.48	1.3	1	0.849	1.37	0.71
1	0	izquierdo	INTRAOSEA	1	2	2	57	0.44	0.65	0.37	0.19	1.2	1.2	0.4	0.9	0.46
1	1	izquierdo	INTRAOSEA	1	1	2	56	0.67	1.13	0.65	0.33	1.1	1.2	0.38	1.13	0.67
1	1	derecho	INTRAOSEA	0	1	4	80	0.24	0.74	0.74	0.84	1.12	0.79	0.45	0.7	0.46
1	0	izquierdo	INTRASINUSAL	0	1	0	43	0.7	1.24	1.06	0.14	1.08	0.93	1.186	1.9	1.2
1	0	derecho	INTRAOSEA	1	2	4	45	0.19	0.88	0.88	0.18	1.71	1.2	1.617	1.56	1.17
1	0	izquierdo	INTRAOSEA	1	2	4	45	0.14	0.61	0.61	0.16	1.81	1.7	0.719	0.79	0.65
1	1	derecho	INTRASINUSAL	0	1	1	59	1.13	1.09	0.65	0.55	0.88	0.9	0.239	1.61	0.48
1	1	izquierdo	INTRAOSEA	1	1	1	59	0.83	1.01	0.35	0.25	0.72	1.2	0.245	1.3	0.47
1	0	derecho	INTRASINUSAL	1	1	2	58	0.52	1.23	0.39	0.23	1.11	1.1	0.629	1.22	0.7
1	0	izquierdo	INTRASINUSAL	1	0	1	58	0.9	0.41	0.94	0.2	0.77	1.3	0.721	1.38	0.48
1	0	izquierdo	INTRASINUSAL	1	1	2	70	0.73	0.97	0.46	0.4	0.98	1.3	0.367	1.25	0.52
1	1	izquierdo	INTRAOSEA	0	0	1	45	1.06	0.88	0.44	0.2	0.89	0.98	0.876	1.35	0.29
1	0	derecho	INTRASINUSAL	1	2	3	47	0.41	1.01	0.43	0.22	1.13	1.2	1.293	1.82	1.41
1	1	izquierdo	INTRAOSEA	0	1	3	62	0.63	0.97	0.73	0.25	1.15	0.87	1.317	1.79	1.16
1	1	derecho	INTRAOSEA	0	0	3	30	0.43	1.21	0.61	0.32	1.41	0.84	0.59	1.18	0.75
1	0	derecho	INTRAOSEA	1	1	1	50	1.07	1.38	0.73	0.44	0.62	1	0	1.07	0
1	0	izquierdo	INTRASINUSAL	1	1	3	50	0.87	1.26	0.37	0.31	0.69	1	0	0.87	0
1	1	derecho	INTRASINUSAL	1	1	3	80	0.49	1.41	0.83	0.34	1.76	1.5	1.059	1.17	0.66
1	1	izquierdo	INTRAOSEA	0	1	1	80	0.77	0.86	0.63	0.15	1.11	0.8	1.045	1.45	0.73
1	0	derecho	INTRAOSEA	1	1	4	63	0.21	0.82	0.82	0.16	2	1.1	0.959	0.95	0.74
1	1	derecho	INTRASINUSAL	1	0	3	40	0.45	1.18	0.68	0.26	1.58	1.3	0.885	1.2	0.75
1	0	izquierdo	INTRASINUSAL	0	1	1	52	1.05	1.36	0.59	0.3	1.19	0.94	0.259	1.38	0.33
1	1	derecho	INTRAOSEA	1	1	2	38	0.53	0.59	0.23	0.3	0.5	0.99	0.108	0.81	0.32
1	0	derecho	INTRASINUSAL	2	1	1	53	0.86	1.7	0.55	0.43	1.68	2.1	0.94	1.41	0.55
1	0	izquierdo	INTRASINUSAL	1	1	3	53	0.46	1.6	1.36	0.41	1.89	1.4	0.764	1.3	0.84
1	1	izquierdo	INTRASINUSAL	0	0	1	44	0.74	0.79	0.42	0.14	0.92	0.79	0.234	1.14	0.4
1	1	izquierdo	EXTRASINUSAL	1	0	4	31	0.34	0.77	0.68	0.17	1	1.3	0.851	1.33	0.99
1	0	derecho	INTRASINUSAL	1	1	0	61	1.33	1.3	1.1	0.33	1.32	1.8	0.36	1.7	0.37
1	1	derecho	INTRAOSEA	1	1	1	56	0.78	1.1	0.45	0.19	1.19	1.6	0.435	1.37	0.59
1	1	izquierdo	INTRAOSEA	1	1	1	56	0.42	0.9	0.48	0.2	1.41	1	0.711	1.11	0.69
1	1	izquierdo	INTRASINUSAL	1	0	3	46	0.35	0.72	0.5	0.22	1.14	1.5	0.726	1.13	0.78
1	0	derecho	INTRASINUSAL	1	1	4	39	0.15	0.62	0.48	0.14	1	1.4	0.508	0.86	0.71
1	0	izquierdo	INTRASINUSAL	1	1	1	39	0.82	1.27	0.35	0.23	1.54	1.3	0.85	1.69	0.87
1	0	derecho	INTRASINUSAL	1	1	2	64	0.75	1.21	0.74	0.14	1.74	1.2	1.032	1.61	0.86
1	0	izquierdo	INTRASINUSAL	2	1	0	64	0.79	1.48	0.96	0.26	1.81	2.3	0.75	1.37	0.58
1	0	derecho	INTRAOSEA	0	1	4	67	0.22	1.16	1.16	0.16	1.47	0.81	0.681	0.78	0.56
1	0	derecho	INTRAOSEA	2	0	2	55	0.63	1.4	0.76	0.28	1.49	2.2	0.895	1.38	0.78
1	0	izquierdo	INTRASINUSAL	1	0	4	65	0.21	0.59	0.31	0.25	1.43	1.5	0.577	0.99	0.78
1	0	derecho	INTRASINUSAL	1	1	3	57	0.31	1.1	0.43	0.18	1.35	1.3	0.481	0.84	0.56
1	0	izquierdo	INTRASINUSAL	1	0	3	57	0.25	1.08	0.66	0.17	1.29	1.4	0.543	0.91	0.66
1	1	derecho	INTRAOSEA	0	1	1	79	0.91	1.45	1.06	0.27	1.53	0.4	0.436	1.33	0.42
1	0	derecho	INTRASINUSAL	1	0	0	57	0.8	1.14	0.94	0.19	1.6	1.4	0.858	1.95	1.15
1	0	izquierdo	INTRASINUSAL	2	0	0	57	0.62	1.38	1.18	0.28	1.04	2	0.64	1.14	0.6
1	1	derecho	INTRAOSEA	1	2	1	75	1.48	1.34	0.59	0.23	0.76	1.8	0.257	1.66	0.18
1	1	izquierdo	INTRASINUSAL	1	2	1	75	1.11	1.37	1.14	0.2	1.51	1.7	0.782	1.87	0.76
1	1	izquierdo	INTRASINUSAL	1	1	1	60	0.74	1	0.84	0.1	1.42	1.7	0.631	1.37	0.74
1	1	izquierdo	INTRASINUSAL	0	2	1	52	1.47	0.83	0.73	0.15	0.78	0.86	0.252	1.88	0.41
1	1	izquierdo	EXTRASINUSAL	1	2	2	82	0.95	0.69	0.2	0.15	0.74	1.4	0.479	2.12	1.11
1	1	derecho	INTRASINUSAL	1	1	1	64	1.19	1.57	0.73	0.23	0.57	1.4	0.407	1.61	0.42
1	1	izquierdo	INTRASINUSAL	1	1	1	64	0.47	0.73	0.42	0.18	1.1	1.4	0.38	1.71	1.24
1	0	derecho	INTRAOSEA	2	2	4	67	0.76	0.72	0.56	0.22	1.61	2	0.868	0.94	0.64
1	0	izquierdo	INTRAOSEA	1	2	4	67	0.14	0.64	0.63	0.21	1.24	1.7	0.247	0.31	0.21
1	1	izquierdo	INTRAOSEA	1	1	1	73	0.9	1.14	0.44	0.12	1.14	0.98	0.719	1.69	0.79
1	0	izquierdo	INTRASINUSAL	1	1	1	67	0.85	0.89	0.61	0.19	1.08	1.8	0.557	1.54	0.69
1	1	izquierdo	INTRASINUSAL	1	1	0	48	0.65	1.35	1.16	0.34	1.76	1.4	0.976	1.38	0.73
1	1	derecho	INTRAOSEA	2	2	2	59	1.11	0.73	0.23	0.12	0.46	2.7	0.772	2.3	1.13
1	1	izquierdo	INTRAOSEA	1	2	2	59	0.84	1.05	0.29	0.31	1.14	1.4	0.695	1.61	0.77
1	0	derecho	INTRASINUSAL	1	1	2	41	0.5	0.98	0.8	0.15	1.56	1.5	0.73	1.36	0.86
1	0	izquierdo	INTRASINUSAL	0	1	3	56	0.49	1.03	0.76	0.15	1.42	0.87	0.862	1.39	0.92
1	1	izquierdo	INTRAOSEA	1	1	0	58	1	1.13	1.06	0.15	0.98	1	0.94	1.94	0.94
1	1	derecho	INTRASINUSAL	1	1	1	63	0.62	0.96	0.69	0.21	1.56	1.6	0.751	1.37	0.71
1	1	izquierdo	INTRASINUSAL	0	1	3	63	0.22	0.79	0.54	0.94	1.27	0.66	0.816	1.07	0.85
1	1	derecho	INTRASINUSAL	1	1	3	56	0.53	1.1	0.62	0.24	1.6	1.7	1.283	1.63	1.1
1	1	izquierdo	INTRASINUSAL	1	1	1	56	1.39	0.63	1.32	0.26	0.86	1.7	0.312	2.01	0.62
1	0	derecho	INTRASINUSAL	1	1	1	50	0.54	0.64	0.34	0.13	1.15	1.4	0.544	1.19	0.62
1	0	izquierdo	EXTRASINUSAL	0	1	0	50	0.36	1.29	0.63	0.1	0.87	0.67	0.246	1.79	1.46
1	1	derecho	INTRASINUSAL	1	0	1	46	0.66	1.22	0.73	0.2	1.58	1.5	0.862	1.4	0.71
1	1	derecho	INTRAOSEA	1	0	1	68	1.05	1.15	0.81	0.09	1.27	1.1	0.375	1.52	0.47
1	1	izquierdo	INTRASINUSAL	1	0	3	68	0.56	1.01	0.55	0.14	0.95	1.1	0.466	1.27	0.73
1	1	derecho	INTRAOSEA	1	0	1	44	0.71	0.81	0.47	0.53	1.28	1.7	0.357	1.15	0.44
1	1	izquierdo	INTRASINUSAL	1	1	3	44	0.32	1.54	0.7	0.27	1.5	1.2	0.394	0.81	0.49
1	0	derecho	INTRAOSEA	2	0	1	NA	0.81	1.57	0.77	0.38	1.94	2.1	0.722	1.34	0.59
1	0	izquierdo	INTRASINUSAL	2	0	1	NA	1	1.16	0.72	0.25	1.33	2.3	0.346	0.59	0.42
1	1	izquierdo	INTRASINUSAL	1	1	1	62	1.08	1.19	0.79	0.21	0.93	1.2	0.424	1.6	0.59
1	0	izquierdo	INTRAOSEA	1	1	2	53	1.31	0.54	0.23	0.34	0.78	1.5	0.093	1.49	0.18
1	1	derecho	INTRAOSEA	2	1	3	64	0.5	0.81	0.57	0.17	0.95	2	2.253	2.49	1.93
1	1	derecho	INTRASINUSAL	1	1	3	73	0.56	0.96	0.92	0.12	1.29	1.5	0.91	1.49	0.97
1	1	derecho	INTRAOSEA	0	1	3	53	0.47	1.07	0.95	0.15	1.39	0.706	0.924	0.83	0.36
1	0	izquierdo	INTRASINUSAL	1	1	1	65	0.74	0.97	0.52	0.17	1.37	1.3	0.856	2.01	1.27
1	0	derecho	INTRAOSEA	1	1	1	66	1.42	1.23	0.46	0.24	1.12	1.4	0.756	2.25	0.8
1	0	izquierdo	INTRASINUSAL	1	1	1	66	0.6	0.89	0.32	0.2	0.93	1.7	0.384	1.15	0.55
1	1	derecho	INTRAOSEA	1	1	0	50	1.12	1.41	0.72	0.33	0.91	1.6	0.455	1.68	0.58
1	1	izquierdo	INTRASINUSAL	1	1	1	50	0.72	1.39	0.97	0.34	1.39	1	0.949	1.67	0.95
1	0	izquierdo	INTRASINUSAL	1	1	1	66	0.74	0.79	0.31	0.19	1.17	1.7	0.298	1.06	0.3
1	1	izquierdo	INTRASINUSAL	1	0	1	63	1.19	1.25	0.55	0.27	1.17	1.9	0.98	2.19	1
1	0	derecho	INTRASINUSAL	2	1	3	55	0.67	1.19	1.29	0.22	1.7	2.3	1.425	1.78	1.05
1	0	izquierdo	INTRASINUSAL	2	1	1	55	0.9	0.34	0.7	0.22	1.25	2.2	0.625	1.53	0.58
1	0	derecho	INTRAOSEA	2	1	4	66	0.37	1.47	0.89	0.29	1.71	2.2	1.067	1.18	0.81
1	0	izquierdo	INTRAOSEA	2	1	3	66	0.4	1.38	0.81	0.35	1.46	2.5	0.593	1.08	0.64
1	0	derecho	INTRAOSEA	1	1	3	64	0.64	1.04	0.61	0.32	0.96	1.4	0.948	1.5	0.84
1	1	derecho	INTRASINUSAL	1	1	0	58	1.07	0.94	0.51	0.2	0.98	1.2	0.471	1.72	0.65
1	1	izquierdo	INTRAOSEA	1	1	0	58	0.92	0.96	0.64	0.2	0.96	1.1	0.341	1.42	0.55
1	1	derecho	INTRAOSEA	0	2	3	72	0.54	0.82	0.64	0.18	1.03	0.75	0.619	1.25	0.71
1	1	izquierdo	INTRAOSEA	1	2	1	72	0.95	0.62	0.4	0.13	0.67	1	0.639	1.45	0.5
1	1	izquierdo	INTRAOSEA	0	2	1	71	0.9	0.67	0.33	0.13	0.87	0.71	0.448	1.49	0.61
1	1	izquierdo	INTRAOSEA	0	1	1	55	0.73	1.05	0.6	0.16	1.11	0.93	0.921	1.73	1
1	0	derecho	INTRAOSEA	2	1	4	57	0.21	1.15	1.04	0.23	1.31	2.6	0.526	1.53	1.32
1	1	derecho	INTRAOSEA	1	2	4	57	0.07	0	0	0.11	1.75	1.2	0.44	1.49	1.42
1	1	derecho	INTRAOSEA	1	1	4	71	0.52	1.17	0.54	0.18	1.2	1.5	0.492	1.2	0.68
1	0	derecho	INTRAOSEA	1	2	1	71	0.79	0.87	0.58	0.26	0.92	1.7	0.974	2.09	1.19
1	0	izquierdo	INTRAOSEA	2	2	4	71	0.28	1.22	1.18	0.18	1.68	2.2	2.372	1.82	1.54
1	1	izquierdo	INTRAOSEA	0	1	2	60	0.77	0.48	0.45	0.17	0.86	0.8	0.88	1.9	1.13
1	1	izquierdo	INTRAOSEA	1	1	0	67	0.77	1.08	0.62	0.3	0.48	1.1	0.841	2.59	1.82
1	1	izquierdo	INTRASINUSAL	0	0	3	32	0.61	1.52	1.42	0.32	1.6	0.9	0.69	1.22	0.61
1	0	derecho	INTRAOSEA	2	1	1	53	0.8	1.12	0.69	0.17	1.29	2	3.064	3.11	2.31
1	0	izquierdo	INTRAOSEA	1	1	1	53	0.88	1.23	1.03	0.13	0.79	1	1.623	2.93	2.05
1	1	izquierdo	INTRAOSEA	0	1	2	76	0.71	0.78	0.35	0.12	0.8	0.84	1.083	1.75	1.04
1	1	derecho	INTRASINUSAL	1	0	1	60	0.66	1.19	1.25	0.29	1.23	1.4	0.524	1.72	1.06
1	1	izquierdo	INTRASINUSAL	1	1	4	60	0.56	1.46	1.26	0.28	1.84	1.7	1.554	1.7	1.14
1	1	derecho	INTRAOSEA	1	1	1	51	1.1	1.18	0.6	0.2	1.3	1.3	0.615	1.58	0.48
1	1	izquierdo	INTRAOSEA	1	1	1	51	1.21	0.88	0.37	0.16	1	1.4	0.695	1.91	0.7
1	0	izquierdo	INTRAOSEA	2	0	3	37	0.55	1.27	0.6	0.26	1.16	2.4	0.449	1.25	0.7
1	0	izquierdo	INTRASINUSAL	1	1	3	69	0.87	1.32	1.06	0.15	1.09	1.1	1.147	2.01	1.14
1	1	derecho	INTRAOSEA	1	0	1	73	1.6	1.04	0.49	0.19	0.62	1.6	0.876	2.36	0.76
1	1	izquierdo	INTRAOSEA	1	0	1	73	1.6	1.04	0.49	0.14	0.72	1.6	0.324	2.36	0.76
1	0	izquierdo	INTRAOSEA	1	0	3	52	0.56	1.33	1.08	0.26	1.04	1.2	0.469	0.98	0.42
1	0	derecho	INTRAOSEA	2	1	0	65	1.14	1.66	0.85	0.24	1.13	2.1	0.422	1.71	0.57
1	1	izquierdo	INTRAOSEA	2	1	3	67	0.64	1	0.72	0.14	1.15	2	0.537	1.21	0.57
1	1	derecho	INTRASINUSAL	0	1	1	50	0.48	0.45	0.49	0.9	0.77	0.81	0.283	1	0.52
1	1	izquierdo	INTRAOSEA	0	1	3	50	0.56	0.68	0.68	0.14	0.97	0.72	0.415	1.06	0.5
1	1	izquierdo	INTRAOSEA	2	2	4	87	0.28	0.71	0.39	0.27	1.57	2	1.601	1.69	1.41
1	0	derecho	INTRAOSEA	2	1	0	58	1.64	1.69	1.48	0.39	1.26	2	0.699	2.35	0.69
1	0	izquierdo	INTRAOSEA	1	1	0	58	1.42	1.52	1.6	0.29	1.45	1.9	0.803	2.37	0.95
1	0	izquierdo	INTRAOSEA	1	1	3	49	0.51	1.24	0.91	0.2	1.07	1.3	0.71	1.48	0.97
1	0	izquierdo	INTRASINUSAL	1	1	1	51	0.81	0.73	0.4	0.11	0.89	1.2	0.458	1.46	0.65
1	0	izquierdo	INTRASINUSAL	2	1	3	65	0.59	1.34	1.4	0.21	1.11	2	0.454	1.04	0.45
1	1	izquierdo	INTRASINUSAL	1	1	0	66	1.64	1.28	0.39	0.42	0.78	1.5	0.112	1.8	0.16
1	1	derecho	EXTRASINUSAL	1	1	1	63	1.8	1.43	0.77	0.18	1.18	1.4	0.42	2.23	0.52
1	1	izquierdo	INTRAOSEA	1	1	1	63	1.47	1.27	0.76	0.15	1.2	1.2	0.322	2.05	0.58
1	0	izquierdo	INTRASINUSAL	1	1	4	55	0.13	0.64	0.54	0.13	1.35	1	0.722	0.85	0.72
1	0	izquierdo	INTRASINUSAL	2	2	4	62	0.48	1.18	1.22	0.3	1.44	2.5	0.692	1.18	0.7
1	1	derecho	INTRAOSEA	1	1	1	61	1.04	0.93	0.5	0.17	0.99	1.2	0.318	1.34	0.3
1	1	izquierdo	INTRASINUSAL	1	1	3	61	0.5	0.94	0.72	0.24	1.24	1.9	0.39	1.01	0.51
1	0	derecho	INTRASINUSAL	1	2	0	67	1.41	1.17	0.74	0.27	0.92	1.2	0.137	1.59	1.18
1	0	izquierdo	INTRASINUSAL	1	2	2	67	1.36	1.32	1.08	0.2	1.15	1.1	0.226	1.66	0.3
1	1	derecho	INTRAOSEA	1	1	3	60	0.68	1.47	0.6	0.26	1.52	1.3	0.881	1.49	0.81
1	1	izquierdo	INTRAOSEA	2	1	1	60	1.19	1.35	0.75	0.15	1.21	2.4	0.393	1.63	0.44
1	1	derecho	INTRAOSEA	2	1	2	52	0.84	1.03	0.25	0.44	1.28	2.3	0.689	1.7	0.86
1	1	izquierdo	INTRASINUSAL	0	1	1	52	1.06	1.11	0.52	0.17	0.98	0.6	0.222	1.4	0.34
1	0	izquierdo	INTRASINUSAL	1	1	1	72	0.86	1.25	1.03	0.35	1.6	1.5	0.803	1.53	0.67
1	0	izquierdo	INTRAOSEA	1	1	1	61	1.19	1.04	0.61	0.14	0.63	1.2	0.58	2.04	0.85
1	1	izquierdo	INTRAOSEA	0	1	3	55	0.71	0.94	0.69	0.08	1.15	0.66	0.521	1.26	0.55
1	1	derecho	INTRAOSEA	0	1	1	72	1.08	0.9	0.52	0.13	0.74	0.9	0.312	1.69	0.61
1	1	izquierdo	INTRAOSEA	1	1	1	43	0.8	1.04	0.89	0.18	1.33	1.1	1.128	1.81	1.01
1	0	derecho	INTRAOSEA	1	1	1	64	1	1.4	0.9	0.24	0.98	1.2	0.26	1.28	0.28
1	1	derecho	EXTRASINUSAL	1	1	1	66	0.63	1.01	0.73	0.23	1.3	1.7	0.667	1.76	1.13
1	1	derecho	INTRAOSEA	1	1	1	58	1.22	1.19	0.89	0.23	0.95	1.1	0.653	2	0.78
1	1	izquierdo	INTRAOSEA	1	1	2	58	0.55	0.91	0.32	0.19	1.51	1.2	0.788	1.26	0.71
1	1	derecho	INTRAOSEA	1	1	3	60	0.74	0.79	0.55	0.16	1.35	1	0.658	0.89	0.59
1	0	derecho	INTRASINUSAL	1	1	4	75	0.5	0.83	0.52	0.15	1.21	1.4	0.803	1.27	0.77
1	0	izquierdo	INTRAOSEA	1	1	2	75	0.62	0.96	0.56	0.18	0.98	1.8	0.287	0.93	0.31
1	0	derecho	INTRASINUSAL	2	2	1	58	1.58	1.53	1	0.18	1.22	2.1	0.474	2.02	0.44
1	0	izquierdo	INTRAOSEA	2	2	1	58	1.62	1.49	0.93	0.33	1.01	3.2	0.32	2.19	0.37
1	0	derecho	INTRASINUSAL	0	1	1	82	0.55	0.84	0.54	0.12	1.65	0.92	1.142	1.57	1.05
1	0	izquierdo	INTRASINUSAL	1	1	1	82	0.93	0.71	0.35	0.18	1.31	1.6	0.894	1.44	0.99
1	0	derecho	INTRASINUSAL	1	1	1	68	0.98	1.2	0.54	0.15	1.47	1.72	1.513	2.15	1.53
1	0	izquierdo	INTRAOSEA	2	1	1	68	1.31	0.94	0.2	0.2	0.56	2.26	0.61	2.88	1.27
1	1	derecho	INTRAOSEA	1	1	1	56	0.95	0.96	0.62	0.2	1.08	1.52	0.517	1.67	0.72
1	1	izquierdo	INTRASINUSAL	0	1	3	56	0.96	1.08	0.55	0.13	0.95	0.6	0.913	1.86	0.93
1	0	derecho	INTRASINUSAL	2	1	1	67	1.16	1.22	0.37	0.21	1.33	2.3	0.537	1.52	0.36
1	1	derecho	INTRASINUSAL	1	0	3	42	0.87	0.86	1.26	0.15	1.1	1.56	0.538	1.36	0.49
1	1	izquierdo	INTRASINUSAL	1	0	3	42	0.55	1.09	0.65	0.28	1.16	1.16	0.35	0.9	0.35
1	0	derecho	INTRAOSEA	0	1	1	64	1.24	1.35	0.88	0.2	0.92	0.84	0.283	1.49	0.25
1	0	izquierdo	INTRAOSEA	1	1	0	64	0.28	1.11	1.01	0.17	0.82	1.61	0.299	1.95	1.67
1	0	izquierdo	INTRASINUSAL	1	2	1	65	0.82	1	0.66	0.13	1.11	1.59	0.871	1.74	0.92
1	1	derecho	INTRAOSEA	1	1	2	53	0.59	0.68	0.2	0.08	0.59	1.2	0.606	1.59	1.03
1	0	izquierdo	INTRAOSEA	0	1	1	61	1.56	1.02	1.04	0.31	0.87	0.97	0.603	1.68	1.12
1	1	derecho	INTRAOSEA	0	1	1	71	1.3	0.99	0.63	0.18	1.04	0.54	0.663	2.26	0.96
1	1	izquierdo	INTRAOSEA	1	1	4	71	0.52	0.96	0.57	0.22	1.57	1.03	1.244	1.45	0.93
1	0	derecho	INTRAOSEA	1	1	3	42	0.63	0.93	0.69	0.22	1.21	1.06	1.09	1.07	0.44
1	0	izquierdo	INTRASINUSAL	1	1	2	47	1.65	0.85	0.37	0.12	0.52	1.36	0.645	2.79	1.14
1	1	derecho	INTRASINUSAL	1	1	3	52	0.66	1.13	0.82	0.21	1.29	1.48	0.991	1.64	0.98
1	0	derecho	EXTRASINUSAL	1	2	3	51	0.74	0.97	1.1	0.11	1.44	1.45	1.472	2.18	1.44
1	0	izquierdo	INTRASINUSAL	1	2	4	51	0.23	0.61	0.35	0.16	2.01	1.7	1.356	1.39	1.16
1	0	derecho	INTRAOSEA	1	1	2	46	1.58	0.84	0.28	0.88	0.52	1.4	1.356	2.66	1.08
1	0	izquierdo	INTRAOSEA	2	1	4	46	0.46	0.83	0.51	0.14	1.4	2.1	1.356	1.3	0.84
1	0	derecho	INTRASINUSAL	1	2	4	50	0.49	0.23	0.18	0.75	1.42	1.73	1.849	1.6	1.11
1	0	izquierdo	INTRASINUSAL	0	2	4	50	0.23	0.59	0.44	0.14	1.55	0.9	1.049	1.28	1.05
1	1	derecho	INTRAOSEA	1	1	2	80	0.45	0.45	0.2	1	0.65	0.79	0.338	0.93	0.48
1	1	izquierdo	INTRASINUSAL	0	1	2	80	0.54	0.85	0.31	0.15	0.78	0.71	0.456	1.21	0.67
1	1	derecho	INTRASINUSAL	1	1	1	59	0.74	1.21	0.67	0.16	1.23	1.2	0.985	1.8	1.06
1	1	derecho	INTRASINUSAL	0	1	1	56	1.29	0.84	0.54	0.18	0.69	0.7	0.599	2.17	0.88
1	1	izquierdo	INTRAOSEA	1	1	1	56	0.79	0.93	0.56	0.17	1.29	1.44	0.88	1.56	0.8
1	1	derecho	INTRAOSEA	1	1	1	35	0.74	0.92	0.89	0.15	0.87	1.21	2.05	2.76	2.02
1	1	derecho	INTRAOSEA	1	1	1	50	1.46	0.72	0.35	1.09	0.5	1.3	0.302	2.5	1.04
1	1	izquierdo	INTRAOSEA	0	0	1	50	0.21	0.81	0.53	1.12	1.03	0.88	0.19	1.51	1.3
1	1	izquierdo	INTRAOSEA	0	1	1	53	1.27	1	0.35	1.01	0.73	0.9	0.402	2.02	0.75
1	0	derecho	INTRASINUSAL	1	1	2	61	0.88	0.36	0.18	0.43	0.98	1.4	0.384	1.5	0.75
1	0	derecho	INTRASINUSAL	0	1	1	49	1.02	0.1	0.93	0.14	1.48	0.86	1.097	1.82	0.8
1	1	derecho	INTRASINUSAL	1	1	1	57	0.61	0.8	0.41	0.1	1.03	1.13	1.316	1.92	1.31
1	1	derecho	INTRASINUSAL	1	1	3	57	0.4	1.32	1.13	0.19	1.53	1	0.422	0.87	0.47
1	1	izquierdo	INTRAOSEA	0	1	1	51	0.9	1.07	0.56	0.16	1.41	0.84	0.769	1.6	0.78
1	0	izquierdo	INTRASINUSAL	0	1	3	43	0.6	1.27	1.05	0.17	1.83	0.83	1.4	1.7	1.1
1	1	derecho	INTRASINUSAL	1	1	3	56	0.69	1.19	0.89	0.21	1.15	1.4	0.773	1.49	0.83
1	0	izquierdo	INTRASINUSAL	1	0	0	53	1.04	1.26	0.86	0.37	1.27	1.92	0.479	1.76	0.72
1	0	izquierdo	INTRAOSEA	1	0	1	45	0.87	0.97	0.47	0.24	1.21	1.43	1.1	1.7	0.83
1	1	derecho	INTRAOSEA	1	1	4	74	0.24	0.72	0.53	0.26	0.83	1.37	0.629	0.99	0.75
1	0	derecho	INTRAOSEA	1	1	1	66	1.18	0.74	0.64	0.18	1.1	1.36	0.289	1.44	0.26
1	0	izquierdo	INTRASINUSAL	1	1	0	66	0.57	1.01	0.57	0.17	0.71	1.61	0.386	2.03	1.54
1	0	derecho	INTRASINUSAL	1	1	4	62	0.59	1.18	0.42	0.8	1.37	1.31	1.669	1.88	1.29
1	0	izquierdo	INTRASINUSAL	0	1	4	62	0.21	0.59	0.44	1.11	1.93	0.75	2.283	1.9	1.69
1	1	izquierdo	INTRAOSEA	1	1	3	49	0.72	0.92	0.89	0.17	1.21	1.4	0.535	1.32	0.6
1	1	izquierdo	INTRASINUSAL	1	1	3	52	0.89	0.98	0.98	0.12	0.86	1.15	0.592	1.69	0.78
1	0	izquierdo	INTRAOSEA	1	0	1	33	0.57	0.54	0.35	0.1	1.08	1.07	0.385	1.09	0.52
1	1	derecho	INTRAOSEA	1	1	1	64	0.68	0.95	0.28	0.25	1.03	1.4	0.52	1.46	0.78
1	0	derecho	INTRASINUSAL	0	1	3	52	0.98	0.84	0.81	0.19	0.83	0.9	0.607	1.75	0.77
1	0	izquierdo	INTRASINUSAL	1	1	3	52	1.16	1.23	0.89	0.96	1.05	1.25	0.449	1.75	0.59
1	1	izquierdo	INTRASINUSAL	1	1	2	82	0.33	0.42	0.16	0.14	0.71	1.14	0.643	1.34	1.01
1	1	derecho	INTRASINUSAL	1	1	1	53	0.71	1.03	0.68	0.21	1.57	1.5	0.668	1.45	0.77
1	1	derecho	INTRASINUSAL	1	0	1	55	0.85	1.06	0.53	0.28	0.95	1.8	0.294	1.24	0.39
1	1	izquierdo	INTRAOSEA	1	1	1	42	0.66	0.65	0.41	0.1	0.72	1.32	0.175	1.07	0.41
1	1	izquierdo	EXTRASINUSAL	0	1	1	64	0.92	0.62	0.23	0.13	0.83	0.89	0.433	1.53	0.41
1	0	derecho	INTRAOSEA	2	1	1	57	0.73	0.99	0.66	0.22	1.19	2.2	0.186	1.31	0.48
1	0	izquierdo	INTRAOSEA	1	1	3	57	0.66	0.67	0.54	0.22	0.87	1.543	0.365	1.18	0.52
1	1	derecho	INTRASINUSAL	0	0	1	18	0.89	1.24	0.71	0.22	1.61	0.9	0.622	1.47	0.45
1	0	derecho	INTRAOSEA	0	1	1	58	0.49	0.58	0.29	0.1	1.2	0.72	0.673	1.18	0.69
1	1	derecho	INTRAOSEA	1	1	2	55	1.31	1.12	0.48	0.18	1.15	1.52	0.269	1.52	0.21
1	1	izquierdo	INTRAOSEA	1	1	1	55	1.11	0.92	0.59	0.15	1.21	1.35	0.262	1.48	0.37
1	1	derecho	INTRAOSEA	1	1	1	69	0.88	1.11	0.69	0.14	0.89	1.4	0.322	1.31	0.43
1	1	izquierdo	INTRASINUSAL	1	1	1	69	1.62	1.07	1.07	0.27	1.03	1.21	0.502	2.2	0.58
1	1	derecho	INTRAOSEA	1	1	1	36	0.94	1.02	0.55	0.21	1.24	1.25	0.51	1.63	0.64
1	1	derecho	INTRASINUSAL	1	1	3	53	0.74	1.17	0.89	0.19	1.11	1.45	0.54	1.38	0.64
1	1	izquierdo	INTRASINUSAL	1	1	3	53	0.74	1.11	0.89	0.14	1.15	1.43	0.601	1.44	0.7
1	0	izquierdo	INTRASINUSAL	1	1	1	58	0.71	0.76	0.46	0.16	1.1	1.06	0.535	1.33	0.62
1	0	derecho	INTRASINUSAL	1	1	4	58	0.55	1.34	1.12	0.16	1.26	1.87	0.655	0.81	0.26
1	1	izquierdo	INTRASINUSAL	0	1	1	47	1.62	1.46	0.93	0.21	1.3	0.94	0.612	2.02	0.4
